# Supplementary material for: Multimodal locomotion ultra-thin soft robots for exploration of narrow spaces
Source: Nat Commun. 2024 Jul 26;15:6296. doi: 10.1038/s41467-024-50598-1 (PMC11282246; doi:10.1038/s41467-024-50598-1)
Supplement: Supplementary file 18 — Source Data [file 41467_2024_50598_MOESM18_ESM.zip]

Archive with 4 entries (4 files):
- Source Data/Source data of Figure 2.xlsx
- Source Data/Source data of Figure 3.xlsx
- Source Data/Source data of Figure 4.xlsx
- Source Data/Source data of Figure 7.xlsx
