# Supplementary material for: Multimodal locomotion ultra-thin soft robots for exploration of narrow spaces
Source: Nat Commun. 2024 Jul 26;15:6296. doi: 10.1038/s41467-024-50598-1 (PMC11282246; doi:10.1038/s41467-024-50598-1)
Supplement: Supplementary file 18 — Source Data [file 41467_2024_50598_MOESM18_ESM.zip › Source Data/Source data of Figure 2.xlsx]

## Sheet: subfigure a
Electric field strength (v/um)	Displacement (mm)	Strain (%)
0	0	0
10	0.00686	0.01716
20	0.04496	0.1124
30	0.09891	0.24727
40	0.14635	0.36588
50	0.31743	0.79357
60	0.54904	1.3726
70	0.82906	2.07266
80	1.23004	3.0751
90	1.7219	4.30476
100	2.39988	5.99971

## Sheet: subfigure b
Electric field strength (v/um)	Blocking force (N)
0	0
10	0.000737
20	0.00932
30	0.02659
40	0.06214
50	0.1085
60	0.16993
70	0.2375
80	0.32766
90	0.43554
100	0.56677

## Sheet: subfigure c
Frequency (Hz)	Displacement (mm)
1	1.35628
5	0.96385
9	0.66099
13	0.44008
17	0.24429
21	0.09911
25	0.03874
29	0.09946
33	0.11691
37	0.11656
41	0.08515
45	0.04188
49	0.02827
53	0.04746
57	0.05828
61	0.06247
65	0.04362
69	0.02687
73	0.01187
77	0.02757
81	0.03769
85	0.05305
89	0.03036
93	0.01815
97	0.01396
101	0.03804

## Sheet: subfigure d
Electric field strength (v/um)	Displacement (mm)
0	0
10	0
20	0.13
30	0.34
40	0.61
50	0.98
60	1.45
70	1.94
80	2.54
90	3.23
100	3.94

## Sheet: subfigure e
Electric field strength (v/um)	Blocking force (mN)
0	0
10	0
20	1
30	2
40	3
50	4.5
60	6
70	8
80	11
90	14
100	18

## Sheet: subfigure f
Frequency (Hz)	Displacement upper values (mm)	Displacement under values (mm)
1	3.71	-3.71
5	3.06	-3.06
8	3.62	-3.62
10	6.57	-6.57
12	6.95	-6.95
13	6.74	-6.74
15	5.74	-5.74
18	4.41	-4.41
20	3.48	-3.48
24	2.94	-2.94
28	2.5	-2.5
30	1.82	-1.82
35	1.2	-1.2
40	0.89	-0.89
45	0.8	-0.8
50	0.76	-0.76

## Sheet: subfigure g
Electric field strength (v/um)	Displacement X axis (mm)	Displacement Y axis (mm)
0	0	0
10	0	0.00437
20	0.000213701	0.01802
30	0.00128	0.02232
40	0.03247	0.05653
50	0.07958	0.09917
60	0.15179	0.16514
70	0.23814	0.25151
80	0.36593	0.37239
90	0.4998	0.50723
100	0.64615	0.67296

## Sheet: subfigure h
Electric field strength (v/um)	Blocking force X axis (N)	Blocking force Y axis (N)
0	0	0.000863433
10	0.00869	0.00706
20	0.01182	0.01685
30	0.02139	0.04032
40	0.0473	0.06856
50	0.09186	0.11278
60	0.15627	0.16938
70	0.22294	0.23067
80	0.31088	0.31318
90	0.40899	0.40702
100	0.51423	0.52331

## Sheet: subfigure i
Frequency (Hz)	Displacement X axis (mm)	Frequency (Hz)	Displacement Y axis (mm)
1	0.73619	1	0.72589
5	0.69574	5	0.47987
9	0.63174	9	0.35813
13	0.41697	13	0.23354
17	0.27006	17	0.126
21	0.15439	21	0.04543
25	0.07873	25	0.03478
29	0.02683	29	0.05963
33	0.03343	33	0.07418
37	0.06422	37	0.06779
41	0.07477	41	0.05005
45	0.06598	45	0.0252
49	0.0453	49	0.02165
53	0.02683	53	0.03372
57	0.02507	57	0.03727
61	0.03563	61	0.04543
65	0.04223	65	0.0291
69	0.03695	69	0.02556
73	0.02947	73	0.02875
77	0.02067	77	0.03301
81	0.02023	81	0.02697
85	0.02815	85	0.02414
89	0.03255	89	0.02307
93	0.02903	93	0.01455
97	0.02287	97	0.01562
101	0.01759	101	0.01846

## Sheet: subfigure j
Electric field strength (v/um)	Type-C-I TS-DEA displacement (mm)	Type-C-I TS-DEA strain (%)	Type-C-II TS-DEA displacement (mm)	Type-C-II TS-DEA strain (%)
0	0	0	0	0
2.40964	0.02	0.05405	0.01	0.02703
4.81928	0.03	0.08108	0.02	0.05405
7.22892	0.07	0.18919	0.03	0.08108
9.63855	0.09	0.24324	0.08	0.21622
12.0482	0.17	0.45946	0.16	0.43243
14.4578	0.29	0.78378	0.24	0.64865
16.8675	0.38	1.02703	0.37	1
19.2771	0.53	1.43243	0.55	1.48649
21.6867	0.72	1.94595	0.69	1.86486
24.0964	0.85	2.2973	0.83	2.24324

[truncated: 2 more sheets: subfigure k, subfigure l]
