# Supplementary material for: Multimodal locomotion ultra-thin soft robots for exploration of narrow spaces
Source: Nat Commun. 2024 Jul 26;15:6296. doi: 10.1038/s41467-024-50598-1 (PMC11282246; doi:10.1038/s41467-024-50598-1)
Supplement: Supplementary file 18 — Source Data [file 41467_2024_50598_MOESM18_ESM.zip › Source Data/Source data of Figure 3.xlsx]

## Sheet: Subfigure d
Frequency (Hz)	PET (mm/s)	PET % (BL/s)	Wood (mm/s)	Wood % (BL/s)	Paper (mm/s)	Paper % (BL/s)	PVC (mm/s)	PVC % (BL/s)
1	0.55556	0.92593	0.52632	0.8772	0.58824	0.9804	0.52632	0.8772
2	1.25	2.08333	1.25	2.08333	0.90909	1.51515	1	1.66667
3	1.25	2.08333	1.42857	2.38095	1.42857	2.38095	1.42857	2.38095
4	2.08333	3.47222	1.81818	3.0303	1.92308	3.20513	1.25	2.08333
5	1.66667	2.77778	1	1.66667	1.42857	2.38095	1.25	2.08333
6	0.90909	1.51515	0.66667	1.11112	0.83333	1.38888	0.90909	1.51515

## Sheet: subfigure e
Frequency (Hz)	PET (mm/s)	PET % (BL/s)	Wood (mm/s)	Wood % (BL/s)	Paper (mm/s)	Paper % (BL/s)	PVC (mm/s)	PVC % (BL/s)
1	0.41667	0.69445	0.41667	0.69445	0.43478	0.72463	0.4	0.66667
2	0.83333	1.38888	0.71429	1.19048	0.90909	1.51515	0.66667	1.11112
3	1.42857	2.38095	1	1.66667	1.11111	1.85185	1	1.66667
4	1.66667	2.77778	1.25	2.08333	0.83333	1.38888	0.76923	1.28205
5	1.42857	2.38095	0.71429	1.19048	0.55556	0.92593	0.47619	0.79365
6	0.33333	0.55555	0.41667	0.69445	0.28571	0.47618	0.26316	0.4386
