# Supplementary material for: Multimodal locomotion ultra-thin soft robots for exploration of narrow spaces
Source: Nat Commun. 2024 Jul 26;15:6296. doi: 10.1038/s41467-024-50598-1 (PMC11282246; doi:10.1038/s41467-024-50598-1)
Supplement: Supplementary file 18 — Source Data [file 41467_2024_50598_MOESM18_ESM.zip › Source Data/Source data of Figure 4.xlsx]

## Sheet: Subfigure b
Frequency (Hz)	PET (mm/s)	PET % (BL/s)	Wood (mm/s)	Wood % (BL/s)	Paper (mm/s)	Paper % (BL/s)	PVC (mm/s)	PVC % (BL/s)
1	0.09709	0.16182	0.13514	0.22523	0.11236	0.18727	0.05	0.08333
2	0.23256	0.3876	0.21739	0.36232	0.22222	0.37037	0.13333	0.22222
3	0.38462	0.64103	0.33333	0.55555	0.32258	0.53763	0.2	0.33333
4	0.55556	0.92593	0.4	0.66667	0.37037	0.61728	0.32258	0.53763
5	0.3125	0.52083	0.43478	0.72463	0.05319	0.08865	0.2	0.33333

## Sheet: subfigure c
Frequency (Hz)	PET (mm/s)	PET % (BL/s)	Wood (mm/s)	Wood % (BL/s)	Paper (mm/s)	Paper % (BL/s)	PVC (mm/s)	PVC % (BL/s)
1	0.09091	0.15152	0.13889	0.23148	0.09709	0.16182	0.04545	0.07575
2	0.2	0.33333	0.19231	0.32052	0.20833	0.34722	0.11905	0.19842
3	0.30303	0.50505	0.25641	0.42735	0.25	0.41667	0.17857	0.29762
4	0.5	0.83333	0.33333	0.55555	0.28571	0.47618	0.28571	0.47618
5	0.29412	0.4902	0.4	0.66667	0.05	0.08333	0.19231	0.32052
