# Supplementary material for: Multimodal locomotion ultra-thin soft robots for exploration of narrow spaces
Source: Nat Commun. 2024 Jul 26;15:6296. doi: 10.1038/s41467-024-50598-1 (PMC11282246; doi:10.1038/s41467-024-50598-1)
Supplement: Supplementary file 18 — Source Data [file 41467_2024_50598_MOESM18_ESM.zip › Source Data/Source data of Figure 7.xlsx]

## Sheet: Subfigure g
Frequency (Hz)	10g (mm/s)	20g (mm/s)	30g (mm/s)	Drone (36g) (mm/s)	40g (mm/s)	0g (mm/s)
1	0.40816	0.37594	0.34483	0.35714	0.32787	0.52632
2	0.8	0.76923	0.47619	0.76923	0.03333	1.25
3	1.25	0.8	0.41667	0.90909	0.03333	1.42857
4	1.42857	0.83333	0.03333	0.03333	0.03333	1.81818
